# Supplementary material for: Missing depth cues in virtual reality limit performance and quality of three dimensional reaching movements
Source: PLoS One. 2018 Jan 2;13(1):e0189275. doi: 10.1371/journal.pone.0189275 (PMC5749675; doi:10.1371/journal.pone.0189275)
Supplement: S1 Dataset — The supplementary S1 Dataset container (.zip file) contains two Matlab® tables (saved as .mat files). “averageResultsTableFile.mat” contains the outcome data of subject means required for the between group analyses (Fig 3, Fig 4, Table 2, and S1 Fig). “resultsTableFile.mat” contains the outcome data for each individual movement required for linear mixed model analysis (Fig 5 and Table 3). (ZIP) [file pone.0189275.s005.zip]

Archive with 3 entries (2 files):
- Data/
- Data/averageResultsTableFile.mat
- Data/resultsTableFile.mat
